# Supplementary material for: N-acetyl Cysteine Overdose Induced Acute Toxicity and Hepatic Microvesicular Steatosis by Disrupting GSH and Interfering Lipid Metabolisms in Normal Mice
Source: Antioxidants (Basel). 2024 Jul 11;13(7):832. doi: 10.3390/antiox13070832 (PMC11273582; doi:10.3390/antiox13070832)
Supplement: Supplementary file 1 [file antioxidants-13-00832-s001.zip]

Archive with 1 entries (1 files):
- antioxidants-3070422-supplementary.pdf
